# Supplementary material for: The mTORC2 Regulator Homer1 Modulates Protein Levels and Sub-Cellular Localization of the CaSR in Osteoblast-Lineage Cells
Source: Int J Mol Sci. 2021 Jun 17;22(12):6509. doi: 10.3390/ijms22126509 (PMC8234890; doi:10.3390/ijms22126509)
Supplement: Supplementary file 1 [file ijms-22-06509-s001.zip]

Archive with 1 entries (1 files):
- ijms-1230595-supplementary.pdf
